# Supplementary material for: Assessing the Accuracy and Readability of Generative Artificial Intelligence Responses for Esophageal and Gastric Cancer Patients
Source: J Clin Med. 2026 Apr 13;15(8):2958. doi: 10.3390/jcm15082958 (PMC13116805; doi:10.3390/jcm15082958)
Supplement: Supplementary file 1 [file jcm-15-02958-s001.zip]

Archive with 3 entries (3 files):
- Supplementary Data S1 JCM.pdf
- Supplementary Data S2 JCM.pdf
- Supplementary Data S3 JCM.pdf
